# Supplementary material for: Expression of Concern: Activation of Notch Signaling Is Required for Cholangiocarcinoma Progression and Is Enhanced by Inactivation of p53 In Vivo
Source: PLoS One. 2019 Dec 5;14(12):e0226310. doi: 10.1371/journal.pone.0226310 (PMC6894761; doi:10.1371/journal.pone.0226310)
Supplement: S1 File — (XLS) [file pone.0226310.s001.xls]

## Sheet: Tabelle1
sz-1
		DAPT
	DMSO	5	20	40
1	50	49	9	13
2	38	31	20	13
3	22	22	13	6
4	43	43	10	7
5	23	23	17	12
average	35.2	33.6	13.8	10.2
STDEV	12.3572	12.0333	4.65833	3.42053
