# Supplementary material for: Expression of Concern: Activation of Notch Signaling Is Required for Cholangiocarcinoma Progression and Is Enhanced by Inactivation of p53 In Vivo
Source: PLoS One. 2019 Dec 5;14(12):e0226310. doi: 10.1371/journal.pone.0226310 (PMC6894761; doi:10.1371/journal.pone.0226310)
Supplement: S2 File — (XLS) [file pone.0226310.s002.xls]

## Sheet: Tabelle1
TFK-1
		DAPT
	DMSO	5	20	40
1	28	7	18	8
2	29	23	10	10
3	34	21	6	9
4	23	13	19	5
5	21	15	11	9
average	27	15.8	12.8	8.2
STDEV	5.14782	6.41872	5.54076	1.92354
